# Supplementary material for: A Risk Stratification System in Myeloma Patients with Autologous Stem Cell Transplantation
Source: Cancers (Basel). 2024 Mar 11;16(6):1116. doi: 10.3390/cancers16061116 (PMC10969019; doi:10.3390/cancers16061116)
Supplement: Supplementary file 1 [file cancers-16-01116-s001.zip]

Archive with 1 entries (1 files):
- cancers-2882981-supplementary.pdf
